# Supplementary material for: Efficacy and Safety of a Balanced Gelatine Solution for Fluid Resuscitation in Sepsis: A Prospective, Randomised, Controlled, Double-Blind Trial-GENIUS Trial
Source: J Clin Med. 2025 Jul 28;14(15):5323. doi: 10.3390/jcm14155323 (PMC12346933; doi:10.3390/jcm14155323)
Supplement: Supplementary file 1 [file jcm-14-05323-s001.zip]

Archive with 10 entries (10 files):
- SDC10_Table S6_Treatment-Emergent Serious Adverse Events.pdf
- SDC11_Table S7_Summary of Deaths.pdf
- SDC1_Supplementary S1_In- and Exclusion Criteria.pdf
- SDC2_Supplementary S2_Secondary Outcomes.pdf
- SDC3_Supplementary S3_pre-defined subgroups.pdf
- SDC5_Table S1_Time to Haemodynamic Stability by Subgroups.pdf
- SDC6_Table S2_Clinical outcome parameter study group.pdf
- SDC7_Table S3_Shift table of KDIGO stages over study period.pdf
- SDC8_Table S4_eGFR and urine output.pdf
- SDC9_Table S5_Summary of Adverse Reactions.pdf
